# Supplementary material for: KCTD Proteins Have Redundant Functions in Controlling Cellular Growth
Source: Int J Mol Sci. 2024 May 3;25(9):4993. doi: 10.3390/ijms25094993 (PMC11084553; doi:10.3390/ijms25094993)
Supplement: Supplementary file 1 [file ijms-25-04993-s001.zip]

Archive with 1 entries (1 files):
- ijms-2921079-SI.pdf
